# Supplementary material for: The Xbp1-regulated transcription factor Mist1 restricts antibody secretion by restraining Blimp1 expression in plasma cells
Source: Front Immunol. 2022 Dec 21;13:859598. doi: 10.3389/fimmu.2022.859598 (PMC9811352; doi:10.3389/fimmu.2022.859598)
Supplement: Supplementary file 2 [file Table_2.xlsx]

## Sheet: Mist1-activated genes
Supplementary Table 2: Mist1-activated genes determined by RNA-seq of Cd23-Cre Bhlha15(fl/fl) [Bhlha15 (∆/∆)] versus control Bhlha15(fl/fl) plasma cells
Gene	Gene description	Functional annotation	Mean TPM	Mean TPM	Fold activation	Log2-fold act.	Adjusted P value	TPM 137948	TPM 137949	TPM 137950	TPM 137951	SEM (TPM)	SEM (TPM	Mist1 binding
			Bhlha15(fl/fl)	Bhlha15(∆/∆)	(fl/fl) / (∆/∆)	(fl/fl) / (∆/∆)		Bhlha15(fl/fl)	Bhlha15(fl/fl)	Bhlha15(∆/∆)	Bhlha15(∆/∆)	Bhlha15(fl/fl)	Bhlha15(∆/∆)	Bhlha15(fl/fl)
Asah2	N-acylsphingosine amidohydrolase 2	Apoptosis	15.0332	3.24667	-4.57744	-2.19454	2.23403e-23	18.0244	12.042	3.0756	3.41774	2.9912	0.171069	no Mist1 binding
Htra2	HtrA serine peptidase 2	Apoptosis	139.568	30.2595	-4.55243	-2.18664	1.1853e-71	145.399	133.737	28.5785	31.9404	5.83107	1.68096	Mist1 bound
Nes	nestin	Cell adhesion	12.7327	0.644027	-19.4743	-4.2835	1.17234e-61	14.9058	10.5596	0.495802	0.792252	2.17311	0.148225	no Mist1 binding
Timd2	T cell immunoglobulin and mucin domain containing 2	Cell adhesion	7.669	2.02611	-3.7183	-1.89464	4.37841e-08	5.80707	9.53093	1.41431	2.63791	1.86193	0.611799	Mist1 bound
Pvrl4	nectin cell adhesion molecule 4	Cell adhesion	5.39206	1.54785	-3.4369	-1.78111	1.33077e-06	6.7164	4.06772	1.33961	1.75609	1.32434	0.208241	Mist1 bound
Kif19a	kinesin family member 19	Cytoskeleton	22.7	2.94827	-7.5986	-2.92573	3.01348e-52	24.5077	20.8923	2.84186	3.05467	1.8077	0.106402	Mist1 bound
Dnaaf3	dynein axonemal assembly factor 3	Cytoskeleton	5.44827	1.24559	-4.31921	-2.11077	3.42946e-07	5.05304	5.8435	1.30343	1.18776	0.395231	0.0578353	Mist1 bound
Car5b	carbonic anhydrase 5B	Metabolism	9.12158	0.899628	-10.0541	-3.32971	9.45555e-26	10.2694	7.97378	1.1208	0.678458	1.1478	0.22117	Mist1 bound
Pycr1	pyrroline-5-carboxylate reductase 1	Metabolism	96.4452	17.7524	-5.36961	-2.42482	2.72284e-72	106.728	86.1625	17.2139	18.291	10.2828	0.538582	Mist1 bound
Ptpn21	protein tyrosine phosphatase, non-receptor type 21	Metabolism	21.2127	4.40036	-4.75852	-2.25051	2.02495e-51	22.3941	20.0314	4.31482	4.48589	1.18133	0.0855319	Mist1 bound
Hs2st1	heparan sulfate 2-O-sulfotransferase 1	Metabolism	23.4854	5.65173	-4.10427	-2.03712	2.61873e-38	25.5105	21.4602	5.70102	5.60244	2.02516	0.0492859	Mist1 bound
Dhrs7	dehydrogenase/reductase 7	Metabolism	193.693	48.5268	-3.94554	-1.98022	2.01233e-46	216.212	171.174	47.0076	50.0461	22.5192	1.51923	Mist1 bound
Pgam2	phosphoglycerate mutase 2	Metabolism	120.875	32.1301	-3.73083	-1.8995	4.32168e-06	148.063	93.6868	34.032	30.2281	27.1882	1.90195	Mist1 bound
Bckdk	branched chain ketoacid dehydrogenase kinase	Metabolism	187.435	49.7278	-3.72628	-1.89774	9.82171e-61	204.864	170.007	49.1604	50.2952	17.4289	0.567401	Mist1 bound
Ckb	creatine kinase B	Metabolism	73.3763	20.0213	-3.62116	-1.85645	4.82474e-33	76.0326	70.7201	21.9822	18.0605	2.65626	1.96088	Mist1 bound
Pycr2	pyrroline-5-carboxylate reductase 2	Metabolism	229.579	63.7934	-3.5548	-1.82977	5.16011e-66	238.654	220.504	65.9065	61.6803	9.07493	2.11312	Mist1 bound
Gpt2	glutamic--pyruvic transaminase 2	Metabolism	17.795	5.1309	-3.42117	-1.77449	4.03156e-18	19.6337	15.9563	4.45349	5.80831	1.83873	0.677408	Mist1 bound
Fads2	fatty acid desaturase 2	Metabolism	30.4234	9.65436	-3.11611	-1.63974	5.19776e-12	35.0361	25.8107	10.803	8.50575	4.61272	1.14861	Mist1 bound
Ido1	indoleamine 2,3-dioxygenase 1	Metabolism	5.51608	1.77267	-3.06527	-1.61601	0.00140627	6.50787	4.5243	1.53891	2.00643	0.991785	0.233759	Mist1 bound
Asap3	ArfGAP with SH3 domain, ankyrin repeat and PH domain 3	Other	5.28039	0.220253	-23.6295	-4.56252	1.02782e-07	6.09227	4.46852	0.0989311	0.341574	0.811872	0.121322	Mist1 bound
Arpp21	cAMP regulated phosphoprotein 21	Other	5.7238	0.525273	-10.7768	-3.42985	3.05505e-47	6.51597	4.93164	0.557707	0.492838	0.792164	0.0324348	Mist1 bound
Serpini1	serpin family I member 1	Other	40.5667	4.55044	-8.7969	-3.13699	1.64829e-61	45.6714	35.4621	3.78966	5.31121	5.10464	0.760772	Mist1 bound
Mamdc2	MAM domain containing 2	Other	8.16889	1.001	-8.04282	-3.0077	4.63999e-23	7.33243	9.00535	0.937484	1.06451	0.836461	0.0635133	Mist1 bound
Creg2	cellular repressor of E1A stimulated genes 2	Other	7.70614	1.1496	-6.6067	-2.72393	7.17407e-28	8.54279	6.86949	0.984033	1.31517	0.836651	0.165568	Mist1 bound
F730043M19Rik	RIKEN cDNA F730043M19 gene	Other	7.41227	1.40884	-5.18883	-2.37541	4.59099e-08	7.81441	7.01013	1.36486	1.45283	0.402139	0.0439849	Mist1 bound
Kdm1b	lysine (K)-specific demethylase 1B	Other	32.2373	6.92647	-4.59724	-2.20077	2.66472e-48	35.5822	28.8924	6.58871	7.26423	3.34491	0.33776	Mist1 bound
Qtrt1	queuine tRNA-ribosyltransferase catalytic subunit 1	Other	131.993	28.4278	-4.58206	-2.196	9.80147e-67	135.131	128.855	27.6604	29.1951	3.13781	0.767322	Mist1 bound
Tmem120b	transmembrane protein 120B	Other	29.4229	6.73414	-4.31665	-2.10991	1.11387e-24	31.6321	27.2137	7.22456	6.24373	2.20919	0.490412	Mist1 bound
Efcab2	EF-hand calcium binding domain 2	Other	17.517	4.27396	-4.03991	-2.01432	1.96146e-18	18.8701	16.1639	3.69896	4.84897	1.35309	0.575002	Mist1 bound
Qsox2	quiescin sulfhydryl oxidase 2	Other	23.0424	5.87196	-3.87381	-1.95375	1.20919e-23	24.4088	21.676	5.97557	5.76835	1.3664	0.103614	Mist1 bound
Amer1	APC membrane recruitment protein 1	Other	8.95903	2.504	-3.53064	-1.81993	7.64034e-29	8.76838	9.14968	2.51074	2.49725	0.190652	0.0067487	Mist1 bound
A530072M11Rik	RIKEN cDNA gene A530072M11	Other	7.64314	2.33489	-3.22787	-1.69058	4.51465e-06	8.13279	7.15349	2.23637	2.43341	0.489651	0.0985208	Mist1 bound
Zranb3	zinc finger RANBP2-type containing 3	Other	24.3952	7.88966	-3.05088	-1.60923	4.2248e-30	24.0592	24.7312	7.80534	7.97398	0.335986	0.0843214	Mist1 bound
Vat1	vesicle amine transport 1	Protein trafficking	93.6241	14.7699	-6.27571	-2.64978	3.08897e-64	106.516	80.7324	16.4066	13.1332	12.8917	1.6367	Mist1 bound
Rab20	RAB20, member RAS oncogene family	Protein trafficking	7.81724	2.25417	-3.40458	-1.76748	0.0110436	8.80091	6.83357	1.1473	3.36104	0.983668	1.10687	Mist1 bound
Wdyhv1	WDYHV motif containing 1	Protein turnover	100.585	24.4853	-4.06053	-2.02167	2.03562e-38	110.561	90.6083	25.9294	23.0413	9.97653	1.44404	Mist1 bound
Apba1	amyloid beta precursor protein binding family A member 1	Protein turnover	9.64336	3.11925	-3.05396	-1.61068	1.45377e-14	11.2136	8.07317	2.99765	3.24086	1.57019	0.121604	Mist1 bound
Cib2	calcium and integrin binding family member 2	Signaling	60.4032	8.0496	-7.41354	-2.89016	1.06369e-25	73.3847	47.4216	7.50317	8.59602	12.9815	0.546426	Mist1 bound
Plxna3	plexin A3	Signaling	15.2069	2.1688	-6.91561	-2.78986	1.25363e-49	16.7279	13.686	1.81612	2.52149	1.52093	0.352683	no Mist1 binding
Ankrd6	ankyrin repeat domain 6	Signaling	7.42287	1.64191	-4.4633	-2.15811	2.4972e-19	7.69493	7.15082	1.70053	1.58328	0.272056	0.0586243	Mist1 bound
Rapgef3	Rap guanine nucleotide exchange factor 3	Signaling	147.772	33.2238	-4.39632	-2.1363	1.76965e-65	162.021	133.524	30.4156	36.032	14.2483	2.80823	Mist1 bound
Sla	Src like adaptor	Signaling	250.196	67.6789	-3.65193	-1.86866	8.01267e-75	263.681	236.71	64.5593	70.7986	13.4858	3.11962	Mist1 bound
Sh2d1b1	SH2 domain containing 1B	Signaling	6.41801	1.73466	-3.6421	-1.86477	9.68793e-05	6.65135	6.18467	1.41302	2.05629	0.233338	0.321638	Mist1 bound
Eef2k	eukaryotic elongation factor 2 kinase	Signaling	17.7654	5.2169	-3.36633	-1.75118	1.90336e-27	19.5184	16.0124	5.64622	4.78758	1.75302	0.429322	Mist1 bound
Pipox	pipecolic acid and sarcosine oxidase	Signaling	11.8182	3.58693	-3.2475	-1.69933	2.31279e-08	10.812	12.8244	3.21669	3.95716	1.00621	0.370235	Mist1 bound
Sytl1	synaptotagmin like 1	Signaling	10.5197	3.35058	-3.09443	-1.62967	3.40342e-07	11.7366	9.30286	2.96437	3.7368	1.21686	0.386215	Mist1 bound
Rrad	RRAD, Ras related glycolysis inhibitor and calcium channel regulator	Signaling	94.4228	30.3484	-3.07715	-1.62159	2.84223e-22	109.602	79.243	30.2121	30.4847	15.1797	0.136278	Mist1 bound
Dll3	delta like canonical Notch ligand 3	Surface receptor	10.7949	0.371787	-28.7269	-4.84433	3.8551e-24	13.4373	8.15252	0.382963	0.360611	2.64238	0.0111764	Mist1 bound
Tmem150a	transmembrane protein 150A	Surface receptor	168.333	13.7842	-12.0688	-3.59322	1.24044e-122	188.664	148.003	13.1049	14.4636	20.3304	0.679358	Mist1 bound
Mrgpre	MAS related GPR family member E	Surface receptor	14.4248	2.11444	-6.74017	-2.75278	5.18875e-34	16.1442	12.7054	2.178	2.05087	1.7194	0.0635629	Mist1 bound
Gpr65	G protein-coupled receptor 65	Surface receptor	109.094	17.5942	-6.12632	-2.61502	1.12772e-88	117.288	100.9	17.7905	17.3979	8.19393	0.196267	Mist1 bound
Crlf1	cytokine receptor like factor 1	Surface receptor	14.6523	2.55628	-5.66531	-2.50215	1.53198e-15	16.371	12.9335	2.79583	2.31673	1.71876	0.239553	no Mist1 binding
Cubn	cubilin	Surface receptor	6.92077	1.21741	-5.62408	-2.49162	4.58572e-34	7.92788	5.91367	1.33284	1.10199	1.00711	0.115425	Mist1 bound
Csf2rb	colony stimulating factor 2 receptor beta common subunit	Surface receptor	169.596	38.9022	-4.31233	-2.10847	1.44944e-69	189.015	150.176	37.9359	39.8685	19.4195	0.966332	Mist1 bound
Ctla4	cytotoxic T-lymphocyte associated protein 4	Surface receptor	140.733	40.7528	-3.41388	-1.77141	3.05882e-41	149.448	132.017	45.2338	36.2718	8.71552	4.481	Mist1 bound
Ccrl2	C-C motif chemokine receptor like 2	Surface receptor	50.3334	14.9137	-3.33698	-1.73854	3.85228e-24	55.9357	44.731	16.314	13.5134	5.60235	1.40028	Mist1 bound
Bhlha15	basic helix-loop-helix family member a15	Transcription regulator	249.867	15.4753	-15.9365	-3.99426	0	258.109	241.624	14.3564	16.5942	8.24256	1.1189	Mist1 bound
Cited4	Cbp/p300 interacting transactivator with Glu/Asp rich carboxy-terminal domain 4	Transcription regulator	10.5307	1.57115	-6.63672	-2.73047	3.12286e-10	11.6923	9.36915	1.90223	1.24006	1.16158	0.331085	Mist1 bound
Zfp667	zinc finger protein 667	Transcription regulator	12.2551	2.88843	-4.18579	-2.0655	1.27253e-19	13.559	10.9511	2.70776	3.0691	1.30392	0.18067	Mist1 bound
Creb3l1	cAMP responsive element binding protein 3 like 1	Transcription regulator	7.27171	1.89819	-3.77411	-1.91614	1.27532e-07	8.18673	6.35669	1.62112	2.17525	0.915023	0.277069	Mist1 bound
Hdac11	histone deacetylase 11	Transcription regulator	8.32921	2.69364	-3.04784	-1.60778	3.30653e-07	9.29481	7.36361	2.39877	2.98851	0.965602	0.29487	Mist1 bound
LOC100504608	EEF1A lysine methyltransferase 3	Translation regulator	62.9281	10.211	-6.08049	-2.60419	9.92423e-30	65.9902	59.8659	10.0071	10.4149	3.06218	0.2039	Mist1 bound
Rps27l	ribosomal protein S27 like	Translation regulator	1084.05	346.866	-3.08197	-1.62385	1.95308e-65	1024.05	1144.06	336.418	357.314	60.0079	10.4478	Mist1 bound
Tnni3	troponin I3, cardiac type	Transporter	7.13349	0.880542	-8.0613	-3.01101	2.11133e-05	6.28342	7.98355	1.34037	0.420712	0.850066	0.45983	no Mist1 binding
Abcb6	ATP binding cassette subfamily B member 6 (Langereis blood group)	Transporter	69.1296	9.02877	-7.56993	-2.92028	1.57489e-74	78.9156	59.3436	8.66101	9.39653	9.78602	0.367762	Mist1 bound
Tubb2a	tubulin beta 2A class IIa	Transporter	60.5859	7.97118	-7.51665	-2.91009	3.76443e-59	64.657	56.5147	8.87743	7.06493	4.07115	0.906249	Mist1 bound
Pkd1l3	polycystin 1 like 3, transient receptor potential channel interacting	Transporter	10.107	2.1668	-4.60196	-2.20225	9.1591e-35	9.57524	10.6388	2.15167	2.18193	0.531761	0.0151317	Mist1 bound
Myo1h	myosin IH	Transporter	41.4832	8.90392	-4.59405	-2.19977	1.98636e-51	42.2052	40.7612	7.55232	10.2555	0.722002	1.35161	Mist1 bound
Rhd	Rh blood group D antigen	Transporter	7.79322	1.91009	-4.02373	-2.00853	1.10013e-05	9.79299	5.79344	1.70217	2.11801	1.99978	0.20792	Mist1 bound
Slc2a6	solute carrier family 2 member 6	Transporter	52.8786	13.6386	-3.82829	-1.9367	2.1768e-35	57.2932	48.464	13.4008	13.8764	4.41456	0.237812	Mist1 bound
Atp6v1g2	ATPase H+ transporting V1 subunit G2	Transporter	16.1778	4.58362	-3.47837	-1.79841	1.27017e-09	17.8004	14.5552	4.00437	5.16288	1.62259	0.579255	Mist1 bound
Slc15a3	solute carrier family 15 member 3	Transporter	23.1032	7.02052	-3.25082	-1.7008	1.22454e-12	27.6992	18.5072	6.27984	7.7612	4.59597	0.740681	Mist1 bound
Fabp5	fatty acid binding protein 5	Transporter	8.08755	2.52587	-3.15763	-1.65884	0.00113197	8.02585	8.14924	2.41445	2.63729	0.0616927	0.111418	Mist1 bound
Slc17a5	solute carrier family 17 member 5	Transporter	51.5146	16.8075	-3.02838	-1.59855	8.27793e-30	56.4576	46.5717	16.9822	16.6327	4.94293	0.17472	Mist1 bound
Apoa2	apolipoprotein A2	Transporter	43.8797	14.4526	-3.00037	-1.58514	4.81013e-08	44.2679	43.4916	16.4292	12.476	0.38818	1.97659	Mist1 bound
Gm996	apical junction component 1 homolog	Unknown	30.1239	1.67354	-17.7705	-4.15141	5.3088e-106	33.7388	26.509	1.55232	1.79476	3.6149	0.121221	Mist1 bound
Mturn	maturin, neural progenitor differentiation regulator homolog (Xenopus)	Unknown	15.0475	1.29219	-11.4343	-3.5153	1.22972e-22	16.7905	13.3044	0.861182	1.7232	1.74308	0.431008	Mist1 bound
Susd2	sushi domain containing 2	Unknown	9.51936	1.12466	-8.36514	-3.06439	2.96203e-22	11.4599	7.57886	1.13105	1.11828	1.9405	0.00638279	no Mist1 binding
D10Bwg1379e	ARFGEF family member 3	Unknown	6.17057	0.886187	-6.87749	-2.78188	7.67368e-34	6.80305	5.53809	0.907394	0.86498	0.632483	0.0212072	Mist1 bound
Nacc2	NACC family member 2	Unknown	27.2763	4.87242	-5.52604	-2.46625	1.1888e-74	28.8979	25.6547	4.6308	5.11403	1.62158	0.241613	Mist1 bound
Mansc1	MANSC domain containing 1	Unknown	9.1143	1.71279	-5.25772	-2.39444	5.44666e-13	10.4993	7.72931	1.82063	1.60494	1.38499	0.107847	Mist1 bound
Kank2	KN motif and ankyrin repeat domains 2	Unknown	7.09425	1.3993	-5.01184	-2.32534	3.29363e-16	8.55924	5.62927	1.44137	1.35724	1.46499	0.0420649	Mist1 bound
Rpgrip1	RPGR interacting protein 1	Unknown	61.7282	17.2475	-3.5352	-1.82179	1.29441e-59	65.1447	58.3118	17.3378	17.1571	3.41649	0.0903608	Mist1 bound
4632428C04Rik	RIKEN cDNA 4632428C04 gene	Unknown	8.37658	2.4178	-3.41392	-1.77143	1.4906e-08	7.6089	9.14426	2.12281	2.7128	0.767682	0.294995	Mist1 bound
Matn2	matrilin 2	Unknown	8.64774	2.65608	-3.2166	-1.68554	9.87046e-10	10.1014	7.19408	2.79936	2.51279	1.45367	0.143285	Mist1 bound
2410004P03Rik	chromosome 2 open reading frame 50	Unknown	12.6937	4.04347	-3.09652	-1.63065	1.5294e-08	13.5473	11.8402	3.9416	4.14535	0.853554	0.101876	Mist1 bound
Rab3d	RAB3D, member RAS oncogene family	Vesicular fusion and trafficking	97.9987	5.35533	-18.1252	-4.17993	1.06158e-28	116.302	79.6954	4.56981	6.14085	18.3033	0.785521	Mist1 bound
Rab26	RAB26, member RAS oncogene family	Vesicular fusion and trafficking	25.5243	3.14573	-8.01571	-3.00283	3.78646e-27	29.1306	21.918	3.20917	3.08229	3.60633	0.063438	Mist1 bound

## Sheet: Mist1-repressed genes
Supplementary Table 2: Mist1-repressed genes determined by RNA-seq of Cd23-Cre Bhlha15(fl/fl) [Bhlha15 (∆/∆)] versus control Bhlha15(fl/fl) plasma cells
Gene	Gene description	Functional annotation	Mean TPM	Mean TPM	Fold repression	Log2-fold repr.	Adjusted P value	TPM 137948	TPM 137949	TPM 137950	TPM 137951	SEM (TPM)	SEM (TPM	Mist1 binding
			Bhlha15(fl/fl)	Bhlha15(∆/∆)	(∆/∆) / (fl/fl)	(∆/∆) / (fl/fl)		Bhlha15(fl/fl)	Bhlha15(fl/fl)	Bhlha15(∆/∆)	Bhlha15(∆/∆)	Bhlha15(fl/fl)	Bhlha15(∆/∆)	Bhlha15(fl/fl)
B3galnt1	beta-1,3-N-acetylgalactosaminyltransferase 1 (globoside blood group)	Metabolism	3.25236	13.3045	4.12136	2.04312	7.62459e-14	2.59531	3.90941	12.464	14.145	0.65705	0.840485	no Mist1 binding
Cldn7	claudin 7	Other	2.54911	12.9695	5.18051	2.37309	4.33237e-11	2.83448	2.26375	15.2026	10.7364	0.285366	2.23308	no Mist1 binding
Plekhg5	pleckstrin homology and RhoGEF domain containing G5	Other	1.94521	7.40114	3.86019	1.94867	2.09471e-13	1.93384	1.95657	6.62332	8.17896	0.0113648	0.777821	no Mist1 binding
1700026L06Rik	sperm acrosome associated 9	Other	2.55931	9.34147	3.64991	1.86786	0.00271596	1.5783	3.54031	10.2875	8.39544	0.981005	0.946034	Mist1 bound
Crisp1	cysteine-rich secretory protein 1	Other	2.04868	7.01029	3.50872	1.81095	0.000234069	2.74234	1.35502	6.36992	7.65067	0.693658	0.640372	no Mist1 binding
Endog	endonuclease G	Other	5.27116	17.7467	3.38775	1.76033	2.26481e-07	3.99079	6.55153	18.1937	17.2998	1.28037	0.446988	no Mist1 binding
Gnat2	G protein subunit alpha transducin 2	Other	5.15528	15.6606	3.07713	1.62158	4.77507e-10	4.90574	5.40483	14.6225	16.6986	0.249547	1.03805	no Mist1 binding
Chrna10	cholinergic receptor nicotinic alpha 10 subunit	Signaling	2.25034	13.9851	6.22927	2.63906	2.01114e-19	1.59205	2.90863	15.9685	12.0016	0.658289	1.98347	no Mist1 binding
Sema4g	semaphorin 4G	Surface receptor	24.508	74.8903	3.11131	1.63752	4.28973e-05	17.9939	31.022	74.0503	75.7302	6.51405	0.83992	no Mist1 binding
Aire	autoimmune regulator	Transcription regulator	2.15649	7.01124	3.27795	1.71279	6.67022e-06	1.74242	2.57055	6.4509	7.57158	0.414067	0.560339	no Mist1 binding
Fam162b	family with sequence similarity 162 member B	Unknown	1.94185	6.93251	3.61678	1.85471	0.0175549	1.90818	1.97551	7.46261	6.40241	0.033663	0.530102	no Mist1 binding
