# Supplementary material for: The Xbp1-regulated transcription factor Mist1 restricts antibody secretion by restraining Blimp1 expression in plasma cells
Source: Front Immunol. 2022 Dec 21;13:859598. doi: 10.3389/fimmu.2022.859598 (PMC9811352; doi:10.3389/fimmu.2022.859598)
Supplement: Supplementary file 3 [file Table_3.xlsx]

## Sheet: Sheet1
Supplementary Figure 3: Description of all Illumina sequencing data used in this study (GSE190591)
Geo accession #	Exp #	Sample description	Genotype	Cell preparation	Species	Sequencing protocol
GSM5726091	124832	Bhlha15 Bio-ChIP-Seq, PB	Bhlha15(fl/fl) Rosa26(BirA/BirA)	LPS, 4 days	mouse	50 bp single read
GSM5726092	124833	Bhlha15 Bio-ChIP-Seq, PB	Bhlha15(fl/fl) Rosa26(BirA/BirA)	LPS, 4 days	mouse	50 bp single read
GSM5726093	29435	Xbp1 Bio-ChIP-Seq, PB	Xbp1s(Bio/Bio) Rosa26(BirA/+)	LPS, 4 days	mouse	50 bp single read
GSM5726098	137948	RNA-Seq PC	Bhlha15(fl/fl)	NP-KLH immunization day 7, spleen	mouse	50 bp single read
GSM5726099	137949	RNA-Seq PC	Bhlha15(fl/fl)	NP-KLH immunization day 7, spleen	mouse	50 bp single read
GSM5726100	137950	RNA-Seq PC	Cd23-Cre Bhlha15(fl/fl)	NP-KLH immunization day 7, spleen	mouse	50 bp single read
GSM5726101	137951	RNA-Seq PC	Cd23-Cre Bhlha15(fl/fl)	NP-KLH immunization day 7, spleen	mouse	50 bp single read
GSM5823267	124150	RNA-Seq PB	Xbp1(fl/fl)	iGB, day 8	mouse	50 bp single read
GSM5823268	124151	RNA-Seq PB	Xbp1(fl/fl)	iGB, day 8	mouse	50 bp single read
GSM5823269	124154	RNA-Seq PB	Cd23-Cre Xbp1(fl/fl)	iGB, day 8	mouse	50 bp single read
GSM5823270	124155	RNA-Seq PB	Cd23-Cre Xbp1(fl/fl)	iGB, day 8	mouse	50 bp single read
GSM5823271	124152	RNA-Seq PB	Bhlha15(CreER/CreER)	iGB, day 8	mouse	50 bp single read
GSM5823272	124153	RNA-Seq PB	Bhlha15(CreER/CreER)	iGB, day 8	mouse	50 bp single read
GSM2058444	26499	ATAC-Seq Act B cell	Tcf3,4(fl/fl)	3-day LPS stimulation FACS-sorted	mouse	50 bp paired read
GSM2058437	22335	E2A ChIP-Seq DSG + HCHO PB	Tcf3,4(fl/fl)	4-day LPS stimulation CD138+ MACS sorted	mouse	50 bp single read
GSM2058438	22336	E2A ChIP-Seq HCHO PB	Tcf3,4(fl/fl)	4-day LPS stimulation CD138+ MACS sorted	mouse	50 bp single read
